# Supplementary material for: Double congenital abnormalities of left anterior descending artery: a technical modification for closing wide neck of aneurysm and fistulae—a case report
Source: Eur Heart J Case Rep. 2025 May 26;9(6):ytaf263. doi: 10.1093/ehjcr/ytaf263 (PMC12209800; doi:10.1093/ehjcr/ytaf263)
Supplement: ytaf263_Supplementary_Data [file ytaf263_Supplementary_Data.zip]

Archive with 4 entries (4 files):
- Suppl_Video1.wmv
- Suppl_Video2.wmv
- Suppl_Video3.wmv
- Suppl_Video4.wmv
